# Supplementary material for: Time dependent changes in protein expression induced by intermittent theta burst stimulation in a cell line
Source: Front Neurol. 2024 Oct 28;15:1396776. doi: 10.3389/fneur.2024.1396776 (PMC11551774; doi:10.3389/fneur.2024.1396776)
Supplement: Supplementary file 3 [file Data_Sheet_1.xlsx]

## Sheet: Figure 1
				Figure 1 (Western blotting source images)
				NMDAR1
				mGluR1
				GABBAR2
				β-actin

## Sheet: Figure 3
		Figure 3 (Western blotting source images)
		phospho-TRKB
		TRKB
		GAP-43
		Synapsin-1
			BDNF
		β-tubulin III
			β-actin

## Sheet: Supplementary figure S1
					Supplementary figure S1 (Western blotting source images)
						MAP-2
					β-tubulin III
				GAP-43
				β-actin

## Sheet: Supplementary Figure S2
							Supplementary figure S2 (Western blotting source images)
								Caspase-3
								Bax
								BCl2
									Actin
